# Supplementary material for: circCDK13-loaded small extracellular vesicles accelerate healing in preclinical diabetic wound models
Source: Nat Commun. 2024 May 9;15:3904. doi: 10.1038/s41467-024-48284-3 (PMC11082226; doi:10.1038/s41467-024-48284-3)
Supplement: Supplementary file 4 — Source Data [file 41467_2024_48284_MOESM4_ESM.xlsx]

## Sheet: Figure 1
Figure 1 b				Figure 1c				Figure 1d							Figure 1e
NWs	DFU			WWs	DWs			HDF							HEK
1.0759	0.2951			0.9564	0.4642			Con	100	200	400	800			Con	100	200	400	800
0.8362	0.3073			1.0649	0.5221			0.9349	0.9089	0.5991	0.4146	0.3746			1.1309	0.8606	0.5819	0.4675	0.3574
0.9282	0.3248			0.9241	0.5621			1.0937	0.8594	0.6018	0.3753	0.4753			0.9893	0.9083	0.5605	0.4567	0.4231
0.8491	0.3161			1.0416	0.5715			0.9778	0.8833	0.5229	0.4539	0.4339			0.9137	0.7783	0.5059	0.4892	0.3954
1.4101	0.3125			0.9754	0.4756
				0.8642	0.5454
				1.0513	0.3965
				1.1357	0.4724
Figure 1 g
Figure 1 h									Figure 1 i
HDF									HEK
Time (h)	circCDK13			CDK13 mRNA					Time (h)	circCDK13			CDK13 mRNA
0	0.9924	1.0183	0.9895	1.11	0.9108	0.9891			0	0.9338	1.0595	1.0108	0.9557	1.0727	0.9753
4	1.0721	1.0251	1.0205	0.0717	0.0592	0.0779			4	1.0306	1.0567	1.0964	0.2796	0.2782	0.2684
8	1.1365	1.0551	1.0286	0.0387	0.0118	0.0185			8	1.1255	0.9374	1.0237	0.2241	0.2315	0.2311
12	0.9933	0.8927	0.9361	0.0107	0.0089	0.022			12	0.9244	0.8926	0.9656	0.1288	0.1149	0.1142
24	0.9298	0.9301	0.9588	0.0122	0.0081	0.0096			24	0.9368	0.9728	0.9436	0.0685	0.0745	0.0742
Figure 1 j									Figure 1 k
HDF									HEK
	RNase R-			RNase R+						RNase R-			RNase R+
circCDK13	1.0636	0.953	0.9866	0.9831	1.0598	1.0123			circCDK13	0.9657	1.0487	0.9873	1.0286	0.9632	0.9488
CDK13 mRNA	1.0381	1.009	0.9547	0.0025	0.0024	0.002			CDK13 mRNA	1.0126	1.0703	0.9227	0.001	0.0156	0.0246
GAPDH	0.969	1.0075	1.0243	0.1947	0.1444	0.1797			GAPDH	0.9574	0.9986	1.046	0.1649	0.1254	0.1719
Figure 1 m									Figure 1 n
HDF									HEK
	Nucleus			Cytoplasm						Nucleus			Cytoplasm
circCDK13	0.0468	0.0334	0.0413	0.9532	0.9666	0.9587			circCDK13	0.0418	0.0657	0.0815	0.9582	0.9343	0.9185
U6	0.8495	0.8614	0.8268	0.1505	0.1386	0.1732			U6	0.842	0.8979	0.8478	0.158	0.1021	0.1522
GAPDH	0.1397	0.1724	0.1421	0.8603	0.8276	0.8579			GAPDH	0.0896	0.1292	0.0914	0.9104	0.8708	0.9085

## Sheet: Figure 2
Figure 2b						Figure 2c
HDF						HEK
mock	NC	si-circCDK13#1	si-circCDK13#2			mock	NC	si-circCDK13#1	si-circCDK13#2
1.0533	0.952	0.2303	0.2667			0.955	0.9872	0.1511	0.1988
0.9875	1.1076	0.2152	0.3206			1.1192	1.079	0.1394	0.166
0.9614	1.0532	0.2561	0.2769			0.9346	0.9388	0.1875	0.2013
Figure 2d
HDF
Time(days)	Mock						NC						si-circCDK13#1						si-circCDK13#2
0	0.3033	0.3441	0.3176	0.3455	0.3253	0.2957	0.3552	0.3144	0.3451	0.344	0.3066	0.359	0.3182	0.3288	0.3465	0.3178	0.3462	0.3479	0.3252	0.3163	0.3567	0.2804	0.3259	0.3421
1	0.5534	0.5979	0.5137	0.5572	0.5048	0.5177	0.494	0.5343	0.4708	0.5364	0.5205	0.5355	0.3954	0.36	0.3906	0.4259	0.4305	0.4116	0.3756	0.3612	0.3807	0.4257	0.4426	0.4581
3	0.8264	0.9602	0.7848	0.9956	0.8244	0.8778	0.8521	0.9429	0.9928	0.9597	0.8862	0.8978	0.5593	0.5252	0.5759	0.5335	0.5179	0.5632	0.5174	0.538	0.5154	0.501	0.5796	0.5386
5	1.3396	1.539	1.3553	1.693	1.685	1.4411	1.4417	1.5306	1.5524	1.6171	1.6382	1.5537	0.8892	0.829	0.8171	0.8487	0.9759	0.9125	0.9465	0.8651	0.7682	0.8066	0.7355	0.8856
Figure 2e
HEK
Time(days)	Mock						NC						si-circCDK13#1						si-circCDK13#2
0	0.3392	0.3126	0.3507	0.3061	0.3169	0.347	0.3278	0.3043	0.3463	0.3376	0.3521	0.3202	0.3475	0.3283	0.3558	0.3166	0.3582	0.3581	0.3583	0.3578	0.3327	0.3617	0.3002	0.3193
1	0.5369	0.5878	0.5828	0.5335	0.6179	0.53	0.5523	0.5681	0.5858	0.5434	0.5665	0.5415	0.426	0.4195	0.4274	0.4205	0.4052	0.4091	0.4165	0.4474	0.4166	0.40765	0.3953	0.405
3	0.9571	0.9183	0.9998	1.0193	1.0172	1.1331	0.9647	1.0038	1.0367	1.0694	1.0179	1.0386	0.7329	0.7948	0.7532	0.7153	0.7906	0.81	0.6914	0.6941	0.7925	0.7579	0.741	0.6521
5	1.7345	1.7091	1.78	1.6868	1.7583	1.7894	1.77	1.6598	1.6607	1.7047	1.7939	1.6905	0.9019	1.1439	1.2357	1.1389	1.0791	1.0463	0.9024	0.9452	1.0948	1.0347	1.098	0.8963
Figure 2g				Figure 2h
HDF				HEK
Vector	circCDK13-OE			Vector	circCDK13-OE
1.0151	52.7263			1.0664	40.798
0.9994	56.5285			0.9408	47.4713
0.9857	53.4668			0.9967	42.0933
Figure 2i
HDF
Time(days)	Vector						circCDK13-OE
0	0.2522	0.2596	0.2686	0.2696	0.2694	0.256	0.2544	0.2668	0.2534	0.2578	0.2614	0.2526
1	0.3742	0.3846	0.3748	0.3672	0.3827	0.3817	0.3768	0.4584	0.3814	0.3794	0.4356	0.3783
3	0.5888	0.6222	0.5594	0.6576	0.564	0.5879	0.7989	0.7071	0.6585	0.6942	0.6888	0.7245
5	0.9832	1.051	1.0272	0.9854	0.9553	0.9629	1.3143	1.4111	1.3267	1.3012	1.2676	1.2755
Figure 2j
HEK
Time(days)	Vector						circCDK13-OE
0	0.3042	0.3146	0.3248	0.3172	0.2827	0.2917	0.2768	0.3241	0.3414	0.3194	0.3058	0.3083
1	0.5273	0.5481	0.4665	0.5528	0.5412	0.6552	0.4917	0.6014	0.5886	0.5436	0.5315	0.49736
3	0.8656	0.9366	0.8823	0.9071	0.8664	0.7744	1.219	1.1359	1.1332	1.0189	1.1035	1.1954
5	1.3259	1.6215	1.4546	1.4959	1.6502	1.5868	2.0718	1.7084	1.9941	1.8005	1.9315	1.8438

## Sheet: Figure 3
Figure 3g
Figure 3h
IGF2BP3						circCDK13
Figure 3i
	IgG			Anti-IGF2BP3
HDF	1.0161	1.1072	0.8897	41.9383	38.0747	34.9924
HEK	1.1234	0.9379	0.9538	23.9382	29.0742	32.9924
Figure 3k
Figure 3m
	WT			KH mutant
HDF	34.5634	28.7117	36.9392	3.9385	2.0746	2.9921
HEK	39.6736	43.5658	36.8273	4.9366	3.0797	3.9086
Figure 3n
HDF									HEK
	IgG			m6A						IgG			m6A
si-NC	1.0167	1.1062	0.8967	47.9383	56.0748	52.9921			si-NC	0.991	1.0281	0.9813	43.9975	46.1527	52.8719
si-METTL3/14	1.1224	0.9389	0.9536	24.9382	19.0742	27.9924			si-METTL3/14	1.1043	1.0017	0.9238	24.9565	27.0332	31.0126
Figure 3o
Figure 3P									Figure 3q
Times (H)	Vector			IGF2BP3-OE					Times (H)	NC			si-IGF2BP3-1			si-IGF2BP3-2
0	0.9662	0.9976	1.0627	0.9783	1.0822	0.9668			0	0.9754	1.0563	0.9705	0.9189	1.0575	1.0294	0.9815	1.0125	1.0061
24	0.9532	0.9321	0.8908	0.9756	0.9381	0.9217			24	0.9432	0.8751	0.9135	0.9214	0.8613	0.8427	0.9473	0.8531	0.8579
48	0.6539	0.5728	0.6137	0.7984	0.6827	0.7328			48	0.6328	0.5913	0.6874	0.5119	0.4754	0.5617	0.4657	0.5231	0.438
72	0.2519	0.3264	0.2861	0.5613	0.4487	0.5321			72	0.3658	0.2679	0.2967	0.1889	0.1647	0.1382	0.1934	0.1562	0.1234
Figure 3r									Figure 3s
Times (H)	Vector			IGF2BP3-OE					Times (H)	NC			si-IGF2BP3-1			si-IGF2BP3-2
0	0.9846	1.0647	0.9701	0.9735	1.0312	0.9975			0	1.0259	1.0024	0.9723	1.0296	0.9932	0.9788	0.9849	1.0015	1.0141
24	0.9424	0.9134	0.8927	0.9613	0.9324	0.8715			24	0.8764	0.9485	0.9013	0.8597	0.8931	0.8754	0.9219	0.8467	0.8617
48	0.5678	0.4834	0.5183	0.6894	0.7132	0.6378			48	0.5789	0.6324	0.6712	0.5108	0.4907	0.4521	0.4419	0.4862	0.4318
72	0.2375	0.2981	0.3157	0.4897	0.5479	0.5816			72	0.3154	0.2863	0.3672	0.1892	0.1547	0.1392	0.1084	0.1387	0.1894
Figure 3t

## Sheet: Figure 4
Figure 4a
HDF
si-Con + Vector	si-IGF2BP3 + Vector	si-Con + circCDK13-OE	si-IGF2BP3 + circCDK13-OE		si-Con + Vector	si-circCDK13 + Vector	si-Con + IGF2BP3-OE	si-circCDK13 + IGF2BP3-OE
25.5	10.8	53.3	20.6		24.7	12.3	56.4	23.7
27.9	8.7	57.2	24.1		26.1	14.7	59.4	21.8
19.7	9.7	59.4	25.3		23.1	11.8	63.7	18.8
23.1	13.6	62.3	17.6		18.9	9.4	48.9	27.4
29.5	14.5	48.7	15.9		28.3	16.5	52.1	19.5
Figure 4b
HEK
si-Con + Vector	si-IGF2BP3 + Vector	si-Con + circCDK13-OE	si-IGF2BP3 + circCDK13-OE		si-Con + Vector	si-circCDK13 + Vector	si-Con + IGF2BP3-OE	si-circCDK13 + IGF2BP3-OE
36.3	24.3	74.8	26.3		30.7	15.2	55.8	29.7
28.9	17.9	83.9	23.8		23.1	19.9	60.4	23.5
31.4	15.2	79.4	29.4		37.8	12.3	77.8	20.4
25.7	22.8	68.2	19.2		29.8	12.4	72.8	24.4
39.6	18.1	87.3	24.6		34.5	13.5	63.3	26.2
Figure 4c
HDF
si-Con + Vector	si-IGF2BP3 + Vector	si-Con + circCDK13-OE	si-IGF2BP3 + circCDK13-OE		si-Con + Vector	si-circCDK13 + Vector	si-Con + IGF2BP3-OE	si-circCDK13 + IGF2BP3-OE
45.8	23.6	87.4	30.3		44.7	25.4	90.4	40.3
50.4	19.7	74.3	34.6		42	20.3	84.7	36.6
43.6	28.4	69.4	25.7		39.8	28.6	95.3	29.8
56.3	29.2	78.2	21.7		37.5	24.4	82.6	37.7
41.7	26.4	80.1	29.2		48.2	26.7	89.1	41.2
Figure 4d
HEK
si-Con + Vector	si-IGF2BP3 + Vector	si-Con + circCDK13-OE	si-IGF2BP3 + circCDK13-OE		si-Con + Vector	si-circCDK13 + Vector	si-Con + IGF2BP3-OE	si-circCDK13 + IGF2BP3-OE
64.3	30.5	93.2	61.1		67.7	20.5	97.4	70.4
54.8	36.4	85.9	67.8		53.2	19.8	94.3	73.2
68.3	38.9	89.8	59.3		54.7	25.3	89.5	63.1
50.4	26.8	84.7	53.2		59.1	27.4	86.4	59.7
56.7	27.1	95.1	54.6		60.9	23.2	83.1	68.1
Figure 4e
HDF
si-Con + Vector	si-IGF2BP3 + Vector	si-Con + circCDK13-OE	si-IGF2BP3 + circCDK13-OE		si-Con + Vector	si-circCDK13 + Vector	si-Con + IGF2BP3-OE	si-circCDK13 + IGF2BP3-OE
65.4	32.1	128.8	67.3		74.5	21.5	135.2	67.6
74.3	26.6	139.3	79.2		63.3	18.6	147.1	53.2
56.9	24.7	114.4	73.8		56.7	27.6	129.8	69.8
59.5	36.8	107.5	62.5		67.2	36.3	116.3	58.7
63.2	29.2	116.8	54.3		59.4	39.7	132.4	61.6
Figure 4f
HEK
si-Con + Vector	si-IGF2BP3 + Vector	si-Con + circCDK13-OE	si-IGF2BP3 + circCDK13-OE		si-Con + Vector	si-circCDK13 + Vector	si-Con + IGF2BP3-OE	si-circCDK13 + IGF2BP3-OE
113.4	59.6	238.1	78.9		83.2	21.8	256.6	89.3
162.3	63.1	217.1	83.5		72.1	18.9	219.8	73.7
147.6	45.4	198.6	63.2		54.5	34.4	247.2	69.5
136.2	69.9	254.8	57.4		68.7	41.7	233.4	62.3
129.9	52.7	231.2	51.9		79.3	25.2	261.9	78.8
Figure 4g
HDF(c-MYC)
Time (min)	si-Con + Vector			si-IGF2BP3 + Vector			si-Con + circCDK13-OE			si-IGF2BP3 + circCDK13-OE
0	1.0189	1.0593	0.9369	1.0465	0.9784	0.9769	1.0704	0.9814	0.9426	0.9498	1.0727	0.9818
30	0.7398	0.7214	0.7568	0.5612	0.5324	0.5738	0.8122	0.8343	0.8418	0.7552	0.7373	0.7592
60	0.5473	0.5218	0.5572	0.3149	0.3451	0.3074	0.6597	0.6217	0.6492	0.5706	0.5431	0.5874
120	0.2995	0.2743	0.3031	0.0992	0.0789	0.0847	0.4352	0.4272	0.4418	0.3249	0.3189	0.3367
Time (min)	si-Con + Vector			si-circCDK13 + Vector			si-Con + IGF2BP3-OE			si-circCDK13 + IGF2BP3-OE
0	1.0186	1.0292	0.9554	0.9679	1.0115	1.0213	0.9949	0.9798	1.0309	1.0194	0.9677	1.0209
30	0.7155	0.7344	0.7263	0.5524	0.5477	0.5719	0.7957	0.8127	0.7745	0.7429	0.732	0.7211
60	0.5111	0.5247	0.4911	0.3047	0.3271	0.2932	0.6331	0.6523	0.6199	0.5575	0.5443	0.5374
120	0.2613	0.2561	0.2798	0.0928	0.1135	0.0787	0.4009	0.3948	0.4157	0.3147	0.3185	0.2897
HEK(c-MYC)
Time (min)	si-Con + Vector			si-IGF2BP3 + Vector			si-Con + circCDK13-OE			si-IGF2BP3 + circCDK13-OE
0	0.9842	1.0104	1.0056	1.0321	1.0093	0.9678	0.9394	1.0364	1.0105	0.9763	1.0589	0.9832
30	0.6855	0.6753	0.6995	0.4629	0.4732	0.4519	0.7874	0.7983	0.7621	0.7225	0.6848	0.712
60	0.4695	0.476	0.4527	0.2143	0.2347	0.2272	0.6202	0.6356	0.6128	0.5221	0.5328	0.5164
120	0.2203	0.2172	0.2344	0.0459	0.0378	0.0572	0.3844	0.3978	0.3715	0.2726	0.2571	0.2843
Time (min)	si-Con + Vector			si-circCDK13 + Vector			si-Con + IGF2BP3-OE			si-circCDK13 + IGF2BP3-OE
0	1.0316	1.0034	0.9689	0.9441	1.0444	1.0145	0.976	1.0489	0.9942	1.0818	1.0038	0.9665
30	0.7183	0.6925	0.7261	0.5424	0.5238	0.5379	0.7976	0.7984	0.8102	0.7461	0.7521	0.7497
60	0.5169	0.5028	0.4989	0.2942	0.3012	0.3178	0.6363	0.6178	0.6461	0.5566	0.5672	0.5449
120	0.2676	0.2553	0.2461	0.0866	0.0972	0.0689	0.4049	0.4264	0.3981	0.3098	0.2938	0.2874
Figure 4h
HDF (CD44)
Time (h)	si-Con + Vector			si-IGF2BP3 + Vector			si-Con + circCDK13-OE			si-IGF2BP3 + circCDK13-OE
0	0.9766	0.9884	1.0691	1.0118	0.9598	1.0327	1.0305	1.0248	0.9485	1.0493	1.0069	0.9463
4	0.625	0.6343	0.6046	0.5167	0.5323	0.5272	0.6909	0.7219	0.7182	0.6394	0.6234	0.6479
8	0.3744	0.3686	0.3821	0.267	0.2576	0.2797	0.4774	0.4963	0.4817	0.4088	0.3947	0.4153
12	0.2383	0.2011	0.2372	0.1381	0.1145	0.1198	0.3298	0.3561	0.3417	0.2614	0.2588	0.2746
Time (h)	si-Con + Vector			si-circCDK13 + Vector			si-Con + IGF2BP3-OE			si-circCDK13 + IGF2BP3-OE
0	0.9696	1.0298	1.0148	1.0247	1.0267	0.9693	0.9929	0.9914	1.0157	0.9889	0.9839	1.0181
4	0.6484	0.6576	0.6283	0.5403	0.5627	0.5746	0.716	0.7322	0.7451	0.6651	0.6732	0.6821
8	0.4204	0.3941	0.4118	0.2916	0.2786	0.3118	0.5126	0.5348	0.5298	0.4424	0.4374	0.4567
12	0.2326	0.2278	0.2597	0.1574	0.1348	0.1421	0.367	0.378	0.3916	0.2939	0.2867	0.2699
HEK (CD44)
Time (h)	si-Con + Vector			si-IGF2BP3 + Vector			si-Con + circCDK13-OE			si-IGF2BP3 + circCDK13-OE
0	1.0378	0.9442	1.0228	0.9534	1.0158	1.0324	1.0151	1.0086	0.9793	1.0318	0.9492	1.0411
4	0.5867	0.5951	0.6236	0.4643	0.4733	0.4819	0.6976	0.7262	0.7167	0.6347	0.6251	0.6452
8	0.3442	0.3374	0.3518	0.2098	0.2364	0.2262	0.4866	0.5138	0.4965	0.4029	0.3897	0.4269
12	0.2019	0.1874	0.2136	0.0969	0.0797	0.0693	0.3395	0.3584	0.3429	0.2557	0.2499	0.2643
Time (h)	si-Con + Vector			si-circCDK13 + Vector			si-Con + IGF2BP3-OE			si-circCDK13 + IGF2BP3-OE
0	1.0524	0.9339	1.0159	0.9426	1.0276	1.0301	1.0699	0.9328	0.9985	1.0427	0.9519	1.0069
4	0.6525	0.579	0.6299	0.4456	0.4857	0.4869	0.7629	0.6652	0.7121	0.685	0.6254	0.6615
8	0.4045	0.359	0.3905	0.2106	0.2296	0.2301	0.5441	0.4744	0.5078	0.4501	0.4109	0.4346
12	0.2508	0.2226	0.2421	0.0995	0.1085	0.1088	0.389	0.3383	0.3621	0.2957	0.2699	0.2855

## Sheet: Figure 5
Figure 5a
Vector			circCDK13-OE
1.0725	0.9843	0.9451	112.797	129.614	104.215
Figure 5d
Figure 5e
N-sEVs			circCDK13OE-sEVs
1.0525	0.9644	0.9852	197.716	210.643	244.288
Figure 5f
circCDK13OE-sEVs	+	+	+
RNase A/T1 Mix	-	+	+
1% Triton X-100	-	-	+
	56459.7	58653.3	123.342
	59768.5	51298.9	109.216
	52936.7	57793.2	117.549
Figure 5h
HDF						HEK
Con	AGE-BSA	AGE-BSA+N-sEVs	AGE-BSA+circCDK13OE-sEVs			Con	AGE-BSA	AGE-BSA+N-sEVs	AGE-BSA+circCDK13OE-sEVs
1.0526	0.1745	0.1938	32.3673			1.0154	0.2756	0.2937	22.3671
0.9382	0.2618	0.2394	36.2586			1.0182	0.3637	0.3519	26.2559
1.0124	0.2246	0.2582	37.4337			0.9671	0.2539	0.2893	24.4382
Figure 5i						Figure 5j
Con	AGE-BSA	AGE-BSA+N-sEVs	AGE-BSA+circCDK13OE-sEVs			Con	AGE-BSA	AGE-BSA+N-sEVs	AGE-BSA+circCDK13OE-sEVs
78.2	37.5	55.2	98.4			77.3	38.4	56.3	89.4
75.3	32.9	65.8	92.6			64.2	35.9	58.4	85.6
83.7	38	67.4	93.7			72.5	42.8	50.9	95.1
71.4	41.3	53.9	95.5			79.6	45.7	49.7	84.7
85.2	33.7	57.8	90.9			69.2	34.3	53.1	80.3
Figure 5k						Figure 5l
Con	AGE-BSA	AGE-BSA+N-sEVs	AGE-BSA+circCDK13OE-sEVs			Con	AGE-BSA	AGE-BSA+N-sEVs	AGE-BSA+circCDK13OE-sEVs
159.3	58.5	89.8	134.8			111.8	47.6	79.5	136.8
128.5	64.7	94.7	144.7			129.7	36.7	85.7	154.7
145.9	47.3	76.2	129.4			127.5	45.8	68.3	112.5
133.4	69.8	85.3	157.5			138.2	34.2	76.6	133.1
149.1	53.4	72.1	131.5			126.9	51.9	89.4	129.6
Figure 5m
	HDF
Time (Days)	Con						AGE-BSA						AGE-BSA+N-sEVs						AGE-BSA+circCDK13OE-sEVs
0	0.3467	0.3438	0.3489	0.3591	0.3632	0.3379	0.3567	0.3486	0.3564	0.3433	0.3468	0.3478	0.3589	0.3607	0.3579	0.3572	0.357	0.3561	0.3573	0.3574	0.3548	0.3565	0.3542	0.3474
1	0.6101	0.5634	0.6079	0.5581	0.5937	0.6304	0.4867	0.3778	0.4484	0.4425	0.4174	0.4567	0.4946	0.5337	0.4957	0.4705	0.5462	0.5213	0.6203	0.5976	0.6207	0.5661	0.635	0.673
3	0.8116	0.8412	0.8686	0.882	0.9076	0.858	0.5867	0.4583	0.5777	0.5796	0.5752	0.6251	0.7165	0.7473	0.6582	0.6757	0.7289	0.8077	0.954	1.0895	0.9224	0.9384	0.9692	0.9097
5	1.2702	1.1648	1.1964	1.2426	1.1795	1.0837	0.7155	0.7453	0.7982	0.6857	0.7489	0.8067	0.9324	0.952	0.9759	0.89	1.0113	0.981	1.4905	1.3607	1.5787	1.5156	1.3843	1.3909
	HEK
Time (Days)	Con						AGE-BSA						AGE-BSA+N-sEVs						AGE-BSA+circCDK13OE-sEVs
0	0.3357	0.3576	0.3372	0.3138	0.3281	0.3437	0.3465	0.3424	0.3432	0.3025	0.3177	0.3377	0.3328	0.3393	0.3371	0.3657	0.3183	0.3351	0.3491	0.3258	0.3547	0.3006	0.3627	0.3162
1	0.5498	0.5376	0.5689	0.6037	0.5624	0.5671	0.4171	0.4862	0.3815	0.446	0.4768	0.4271	0.5031	0.5474	0.4347	0.475	0.4671	0.4961	0.5587	0.5527	0.6129	0.6314	0.5622	0.5535
3	1.0078	0.8652	0.9863	1.0939	0.8801	1.0813	0.6726	0.5463	0.6996	0.6109	0.5704	0.6409	0.7737	0.8305	0.8224	0.7214	0.8578	0.7463	1.0151	0.8979	0.9762	0.999	0.9801	0.8613
5	1.4432	1.3821	1.4961	1.5408	1.4039	1.6216	0.8414	0.7802	0.9447	0.8591	0.8904	0.8871	1.2123	1.1122	1.3486	1.2423	1.1698	1.2575	1.5571	1.4966	1.5565	1.6869	1.5379	1.6206
Figure 5n
HDF						HEK
Con	AGE-BSA	AGE-BSA+N-sEVs	AGE-BSA+circCDK13OE-sEVs			Con	AGE-BSA	AGE-BSA+N-sEVs	AGE-BSA+circCDK13OE-sEVs
47.3	15.2	23.5	50.4			57.8	23.4	33.5	59.7
42.1	10.5	33.4	48.9			63.4	28.6	36.7	62.5
35.5	16.7	29.7	59.7			51.6	21.3	39.4	53.6
39.8	18.4	31.5	46.7			54.3	25.9	31.6	56.2
49.2	12.7	28.3	54.9			58.2	29.2	40.8	50.3
Figure 5o
HDF
HEK

## Sheet: Figure 6
Figure 6 g
Times (d)	Con						N-sEVs						circCDK13OE-sEVs
0	100	100	100	100	100	100	100	100	100	100	100	100	100	100	100	100	100	100
3	115.9	126.7	123.8	119.6	107.4	111.2	109.7	110.6	100.8	108.7	96.6	113.2	86.4	89.6	90.7	93.4	95.4	82.6
7	109.5	98.6	104.3	103.7	96.5	107.8	90.7	93.5	86.1	95.6	87.2	92.8	70.4	65.6	75.8	60.1	63.7	68
10	60.5	73.8	69.4	80.2	78.5	74.7	50.6	49.4	56.7	60.4	51.8	63.4	27.2	30.4	22.7	32.8	31.8	36.9
14	33.2	30.6	36.7	38.1	40.5	32.9	20.7	26.4	23.9	19.4	18.8	21.2	3.5	4.6	8.9	9.4	5.7	6.8
21	15.3	16.2	13.4	17.9	19.2	11.7	5.7	6.7	9.4	8.9	7.8	6.1	0	0	0	0	0	0
Figure 6 h
Times (d)	Con						N-sEVs						circCDK13OE-sEVs
7	7.2	7.54	6.59	7.89	6.47	7.64	6.37	6.59	6.71	5.97	5.75	6.94	5.75	5.89	5.04	5.44	6.17	5.63
14	5.34	5.67	5.98	4.87	4.79	4.62	3.89	4.25	4.38	3.54	3.49	4.59	2.94	3.59	3.27	2.84	2.75	2.62
Figure 6 i
Times (d)	Con						N-sEVs						circCDK13OE-sEVs
3	0.46	0.38	0.28	0.42	0.35	0.31	0.4	0.45	0.34	0.36	0.49	0.37	0.53	0.56	0.47	0.4	0.48	0.5
7	1.33	1.18	0.84	0.97	1.14	1.03	1.6	1.58	1.19	1.32	1.24	1.39	1.98	1.87	1.75	2.04	1.53	1.62
Figure 6 j

## Sheet: Figure 7
Figure 7 g
Times (d)	Con						N-sEVs						circCDK13OE-sEVs
0	100	100	100	100	100	100	100	100	100	100	100	100	100	100	100	100	100	100
3	64.6	67.4	69.5	63.7	74.8	65.6	62.4	60.3	58.9	57.5	56.8	59.7	56.7	54.6	49.4	52.1	53.4	48.4
7	37.7	38.8	39.3	38.7	43.9	45.6	34.5	33.2	30.1	29.7	33.5	34.4	25.4	26.5	29.4	24.5	24.6	19.7
10	27.5	26.4	30.4	32.7	24.6	29.3	22.1	23.4	19.8	20.9	18.7	22.5	16.4	11.8	13.9	10.7	16.5	14.2
14	18.4	26.6	18.6	19.5	23.4	21.6	15.4	14.3	16.1	13.4	11.1	16.4	4.5	6.4	7.6	6.7	8.3	5.9
17	14.5	12.7	15.3	11.2	17.4	16.2	10.4	6.7	11.3	9.6	8.5	7.4	0	0	0	0	0	0
Figure 7 h
Times (d)	Con						N-sEVs						circCDK13OE-sEVs
7	5.81	6.01	6.24	6.45	5.64	5.57	5.14	5.34	5.46	4.68	4.72	4.96	3.77	3.98	4.12	4.35	3.59	3.42
14	5.21	5.36	5.59	4.87	4.69	4.51	3.87	3.12	3.24	3.46	2.84	2.96	2.61	2.46	2.79	2.31	3.18	2.42
Figure 7 i
Times (d)	Con						N-sEVs						circCDK13OE-sEVs
3	0.72	0.75	0.68	0.67	0.64	0.79	0.81	0.86	0.82	0.79	0.88	0.76	0.99	1.03	1.12	1.06	0.94	0.97
7	1.23	0.98	1.04	1.19	1.16	1.17	1.44	1.56	1.37	1.49	1.42	1.29	1.89	2.01	2.24	1.98	1.79	2.31
Figure 7 j

## Sheet: Supplementary Figure 3
Supplementary Fig. 3a
HDF
Con	BSA-400	AGE-BSA-50	AGE-BSA-100	AGES-BSA-200	AGES-BSA-400
1.7207	1.6127	1.3932	1.1756	0.9487	0.5796
1.6354	1.7271	1.5402	1.0205	0.8386	0.6363
1.6534	1.6562	1.6258	0.97	0.7626	0.6962
1.5554	1.6842	1.5981	1.1328	0.8101	0.6852
1.5515	1.622	1.4557	1.0435	0.8243	0.6724
1.4542	1.3597	1.4532	0.9759	0.7375	0.5109
Supplementary Fig. 3b
HEK
Con	BSA-400	AGE-BSA-50	AGE-BSA-100	AGES-BSA-200	AGES-BSA-400
1.6077	1.5433	1.3112	1.2968	0.8441	0.7666
1.644	1.4603	1.4515	1.1406	0.8877	0.8109
1.6584	1.6129	1.4636	1.0216	0.9619	0.7148
1.6921	1.498	1.4435	1.083	0.7743	0.6319
1.6464	1.6706	1.5914	1.0727	0.9395	0.6983
1.4131	1.5623	1.5615	1.1777	0.7426	0.7498

## Sheet: Supplementary Figure 4
Supplementary Fig. 4c
	12h					24h
Con	40.3	45.1	42.7	38.8	35.6	72.7	65.7	78.2	69.8	74.9
BSA-400	35.4	46.6	42.9	39.4	37.4	78.5	63.6	69.5	72.2	76.3
AGE-BSA-50	34.5	38.5	42.1	39.6	45.6	62.1	69.1	78.8	73.5	75.5
AGE-BSA-100	30.6	36.7	40.4	29.7	34.3	54.4	61.1	49.2	57.2	52.2
AGE-BSA-200	24.8	26.2	22.3	19.1	16.7	47.6	44.6	49.7	53.4	56.4
AGE-BSA-400	17.9	19.4	26.7	18.8	21	43.5	32.8	37.2	39.8	45.7
Supplementary Fig. 4d
	12h					24h
Con	54.1	51.8	48.2	45.5	59.2	178.8	183.7	192.7	163	182.7
BSA-400	44.2	59.7	48.6	56.8	52.1	189.1	168.3	194.1	179.8	182.8
AGE-BSA-50	51.2	42.6	46	49.9	42.5	163.5	177.8	174.4	183.4	173.5
AGE-BSA-100	36.4	38.2	42.8	35.1	31.6	137.6	128.7	142.3	125.2	131
AGE-BSA-200	24.6	26.6	21.1	31.8	27.3	74.2	68.2	82.5	61.7	71.2
AGE-BSA-400	21.9	23.5	25.6	19.7	28.8	42.4	46.3	38.1	49.3	35.3

## Sheet: Supplementary Figure 5
Supplementary Fig. 5c
	12 h					24 h
Con	67.4	69.7	54.3	58.2	52.1	98.8	95.8	93.3	91.1	97.2
BSA-400	57.2	59.9	63.3	68	61.1	93.2	89.7	85.7	95.2	99.4
AGE-BSA-50	41.3	46.5	43.2	47.7	54.1	66.4	74.5	81.3	68.5	71.3
AGE-BSA-100	37.8	39.7	46.1	43.8	35.6	54.9	61.6	69.8	57.7	62.4
AGE-BSA-200	34.9	36.2	42.7	39.2	38.1	47.2	59.7	49.7	53.5	56.8
AGE-BSA-400	33.4	29.4	36.8	39.6	31.4	44.6	48.2	53.3	57.1	41.7
Supplementary Fig. 5d
	12 h					24 h
Con	74.4	64.7	58.1	83.8	69.6	275.7	237.9	289.3	215.5	246.9
BSA-400	80.3	66.6	74.7	77.2	62.1	254.4	205.2	276.2	283.7	269.8
AGE-BSA-50	56	57.5	63.6	62.2	69.9	147.8	132.1	121.1	157.8	114.7
AGE-BSA-100	50.1	48.4	42.2	54.7	57.3	65.7	73.3	82.8	69.2	76.2
AGE-BSA-200	32.5	35.2	29.7	37.3	42.9	50.2	57.8	46.7	49.4	64.4
AGE-BSA-400	34.3	26.3	27.2	37.6	39.1	42.6	48.7	55.3	51.3	38.3

[truncated: 12 more sheets: Supplementary Figure 6, Supplementary Figure 7, Supplementary Figure 8, Supplementary Figure 10, Supplementary Figure 11, Supplementary Figure 12, Supplementary Figure 13, Supplementary Figure 14, Supplementary Figure 15, Supplementary Figure 16, Supplementary Figure 17, Supplementary Figure 18]
